# Supplementary material for: A Study of the Mechanism and Separation of Structurally Similar Phenolic Acids by Commercial Polymeric Ultrafiltration Membranes
Source: Membranes (Basel). 2022 Mar 1;12(3):285. doi: 10.3390/membranes12030285 (PMC8950078; doi:10.3390/membranes12030285)
Supplement: Supplementary file 1 [file membranes-12-00285-s001.zip]

Archive with 1 entries (1 files):
- membranes-1576642-supplementary.pdf
